# Supplementary material for: Steroid Metabolomic Signature in Term and Preterm Infants
Source: Biomolecules. 2024 Feb 17;14(2):235. doi: 10.3390/biom14020235 (PMC10887377; doi:10.3390/biom14020235)
Supplement: Supplementary file 1 [file biomolecules-14-00235-s001.zip]

Archive with 2 entries (2 files):
- Suppl Table S1_GI.pdf
- Suppl Table S2.pdf
